# Supplementary material for: Impact of Nurse Staffing Levels on Patient Fall Rates: A Retrospective Cross-Sectional Study in General Wards in Japan
Source: Healthcare (Basel). 2025 Jan 6;13(1):88. doi: 10.3390/healthcare13010088 (PMC11719517; doi:10.3390/healthcare13010088)
Supplement: Supplementary file 1 [file healthcare-13-00088-s001.zip]

Archive with 1 entries (1 files):
- healthcare-3378277-supplementary.pdf
